# Supplementary material for: A New Lignan from Annona squamosa L. (Annonaceae) Demonstrates Vasorelaxant Effects In Vitro
Source: Molecules. 2023 May 23;28(11):4256. doi: 10.3390/molecules28114256 (PMC10254816; doi:10.3390/molecules28114256)
Supplement: Supplementary file 1 [file molecules-28-04256-s001.zip]

Archive with 1 entries (1 files):
- molecules-2386105-supplementary.pdf
